# Supplementary material for: Effect of Physical Therapy on Inflammatory Biomarkers in Knee Osteoarthritis: A Systematic Review and Meta-Analysis of Randomized Controlled Trials
Source: J Clin Med. 2026 Jul 7;15(13):5288. doi: 10.3390/jcm15135288 (PMC13363646; doi:10.3390/jcm15135288)
Supplement: Supplementary file 1 [file jcm-15-05288-s001.zip]

Archive with 1 entries (1 files):
- jcm-4394282-supplementary.pdf
